# Supplementary material for: Contemporaneous symptom networks for multidimensional symptom experience in lung cancer survivors of immunotherapy: A network analysis
Source: PLoS One. 2025 Jul 10;20(7):e0327804. doi: 10.1371/journal.pone.0327804 (PMC12244778; doi:10.1371/journal.pone.0327804)
Supplement: Supplementary Table 1 — (XLSX) [file pone.0327804.s001.xlsx]

## Sheet: Sheet1
	E	F	G	A1	A2	A3	A4	B1	B2	B3	B4	B5	C1	C2	C3	C4	D1	D2	D3	D4
E	1	-0.235364	0.0361235	0.165396	0.264816	0.301541	0.370094	0.349413	0.0776399	0.173528	0.114443	0.235266	0.260292	0.43663	0.309245	0.276052	0.378488	0.369068	0.351011	0.423938
F	-0.235364	1	0.0390844	-0.253638	-0.29831	-0.283753	-0.392854	-0.258191	-0.153181	-0.223272	-0.12822	-0.261262	-0.186532	-0.392552	-0.307238	-0.244044	-0.327146	-0.314861	-0.322738	-0.331837
G	0.0361235	0.0390844	1	-0.0487031	-0.0644902	-0.0937369	-0.0356768	-0.0114856	-0.0211334	0.0976351	0.136789	0.0815333	-0.0832857	-0.0947929	-0.0697001	-0.117996	0.00957846	-0.0447888	-0.0267913	-0.0972048
A1	0.165396	-0.253638	-0.0487031	1	0.653077	0.59262	0.62811	0.29776	0.195725	0.215096	0.210731	0.222583	0.107539	0.284233	0.131751	0.145329	0.0835795	0.152096	0.099459	0.220242
A2	0.264816	-0.29831	-0.0644902	0.653077	1	0.715124	0.662271	0.28106	0.141408	0.254511	0.134336	0.228788	0.117074	0.362769	0.193398	0.228602	0.126604	0.157469	0.168798	0.254905
A3	0.301541	-0.283753	-0.0937369	0.59262	0.715124	1	0.64024	0.303268	0.140544	0.249836	0.126843	0.136811	0.18155	0.436957	0.224084	0.263599	0.184388	0.263686	0.172237	0.315198
A4	0.370094	-0.392854	-0.0356768	0.62811	0.662271	0.64024	1	0.547138	0.270449	0.268061	0.269156	0.297191	0.276049	0.638118	0.361745	0.360423	0.327251	0.36244	0.285014	0.50064
B1	0.349413	-0.258191	-0.0114856	0.29776	0.28106	0.303268	0.547138	1	0.538751	0.394251	0.556052	0.499709	0.225014	0.607793	0.355397	0.330915	0.303623	0.29989	0.313655	0.476411
B2	0.0776399	-0.153181	-0.0211334	0.195725	0.141408	0.140544	0.270449	0.538751	1	0.545559	0.629834	0.518977	0.0128018	0.270447	0.117242	0.126417	0.0578386	0.071513	0.0346989	0.17047
B3	0.173528	-0.223272	0.0976351	0.215096	0.254511	0.249836	0.268061	0.394251	0.545559	1	0.547963	0.502257	0.0372377	0.221241	0.111743	0.182988	0.0826796	0.147509	0.175197	0.163668
B4	0.114443	-0.12822	0.136789	0.210731	0.134336	0.126843	0.269156	0.556052	0.629834	0.547963	1	0.644119	0.0495346	0.214733	0.118024	0.13443	0.0639897	0.070966	0.0895318	0.141262
B5	0.235266	-0.261262	0.0815333	0.222583	0.228788	0.136811	0.297191	0.499709	0.518977	0.502257	0.644119	1	0.0304411	0.33249	0.216117	0.211564	0.147047	0.125295	0.196305	0.235078
C1	0.260292	-0.186532	-0.0832857	0.107539	0.117074	0.18155	0.276049	0.225014	0.0128018	0.0372377	0.0495346	0.0304411	1	0.439562	0.566222	0.494492	0.1827	0.240769	0.229566	0.351511
C2	0.43663	-0.392552	-0.0947929	0.284233	0.362769	0.436957	0.638118	0.607793	0.270447	0.221241	0.214733	0.33249	0.439562	1	0.57584	0.598763	0.488278	0.530442	0.419101	0.760041
C3	0.309245	-0.307238	-0.0697001	0.131751	0.193398	0.224084	0.361745	0.355397	0.117242	0.111743	0.118024	0.216117	0.566222	0.57584	1	0.61048	0.299665	0.330377	0.300703	0.483035
C4	0.276052	-0.244044	-0.117996	0.145329	0.228602	0.263599	0.360423	0.330915	0.126417	0.182988	0.13443	0.211564	0.494492	0.598763	0.61048	1	0.302237	0.368648	0.28495	0.506064
D1	0.378488	-0.327146	0.00957846	0.0835795	0.126604	0.184388	0.327251	0.303623	0.0578386	0.0826796	0.0639897	0.147047	0.1827	0.488278	0.299665	0.302237	1	0.707274	0.65541	0.650261
D2	0.369068	-0.314861	-0.0447888	0.152096	0.157469	0.263686	0.36244	0.29989	0.071513	0.147509	0.070966	0.125295	0.240769	0.530442	0.330377	0.368648	0.707274	1	0.679125	0.685457
D3	0.351011	-0.322738	-0.0267913	0.099459	0.168798	0.172237	0.285014	0.313655	0.0346989	0.175197	0.0895318	0.196305	0.229566	0.419101	0.300703	0.28495	0.65541	0.679125	1	0.632682
D4	0.423938	-0.331837	-0.0972048	0.220242	0.254905	0.315198	0.50064	0.476411	0.17047	0.163668	0.141262	0.235078	0.351511	0.760041	0.483035	0.506064	0.650261	0.685457	0.632682	1
