# Supplementary material for: Contemporaneous symptom networks for multidimensional symptom experience in lung cancer survivors of immunotherapy: A network analysis
Source: PLoS One. 2025 Jul 10;20(7):e0327804. doi: 10.1371/journal.pone.0327804 (PMC12244778; doi:10.1371/journal.pone.0327804)
Supplement: Supplementary Table 3 — (XLSX) [file pone.0327804.s003.xlsx]

## Sheet: Sheet1
ketan	xiongmen	qiduan	kesou	exin	outu	tizhongxiajiang	bianmi	shiyuxiajiang	jianwang	beishang	shuimian	kunao	mamu	tengtong	kougan	pilao	kexue	shishui
2	1	1	2	3	3	1	3	3	0	2	0	0	3	4	2	3	0	1
1	1	0	1	1	0	0	0	1	1	1	0	1	2	3	3	2	0	1
0	0	0	0	0	0	0	0	0	1	1	1	0	2	3	2	3	0	0
0	0	0	0	0	0	2	1	1	0	1	0	0	2	2	2	2	0	1
0	0	1	2	2	1	1	1	2	0	1	0	0	2	3	2	3	0	0
0	0	0	0	0	0	1	0	0	2	0	1	1	1	2	1	3	0	0
2	1	3	3	3	0	0	0	0	1	3	1	1	1	3	2	5	0	1
2	1	1	2	2	2	4	2	3	3	1	2	2	3	5	4	2	1	0
0	0	0	0	2	0	0	0	2	0	0	2	0	2	2	3	2	3	1
0	2	1	1	3	0	2	0	0	2	3	1	3	4	3	3	2	0	0
0	0	0	1	1	0	0	0	0	2	1	3	1	3	2	2	3	0	0
0	0	0	1	1	0	0	0	0	1	1	2	1	2	1	0	2	0	0
0	1	0	1	1	0	0	0	0	1	1	1	1	1	1	0	2	0	0
3	2	1	3	2	0	2	2	2	3	2	2	2	2	4	2	2	0	0
0	2	4	1	1	0	1	0	0	0	2	1	2	2	4	2	3	0	0
0	0	0	0	0	0	0	0	0	0	0	0	0	0	0	0	0	0	1
4	4	4	1	1	0	1	1	1	0	0	0	0	0	1	1	1	0	0
0	0	0	2	3	0	0	0	0	0	3	1	0	4	5	3	4	0	0
3	3	4	3	3	0	0	0	0	6	4	4	5	2	1	2	4	0	1
2	2	1	2	2	0	3	2	2	0	1	0	1	1	1	3	2	0	0
0	0	0	1	1	0	1	0	0	0	1	0	1	1	2	0	0	0	0
5	0	0	1	2	0	3	2	2	0	1	0	1	4	4	3	1	0	0
0	2	1	2	1	0	0	0	1	2	2	1	2	3	5	3	3	0	0
1	2	1	1	0	0	0	0	1	0	0	1	0	0	1	2	1	0	0
1	2	0	0	2	0	0	2	2	0	2	0	1	1	1	1	3	0	0
1	1	0	1	1	0	2	0	1	0	0	1	0	1	0	1	1	0	0
3	3	3	3	4	5	4	5	5	0	4	0	2	2	3	3	2	0	0
0	0	0	1	2	2	0	2	1	0	1	0	1	2	1	2	3	1	0
0	1	2	0	0	0	0	0	1	0	0	0	0	1	2	1	0	0	0
2	0	0	1	1	0	0	0	0	2	1	0	1	1	2	1	0	0	0
1	0	0	1	0	1	2	1	1	1	0	0	0	0	1	1	0	0	0
2	1	0	1	1	0	0	0	0	0	0	1	0	1	3	1	2	0	0
1	3	4	3	2	0	0	0	0	1	3	2	0	1	2	0	0	0	0
0	1	0	0	1	0	1	1	1	2	0	0	0	0	0	2	0	0	0
2	3	0	2	0	0	0	0	0	0	0	1	0	3	4	3	3	0	0
2	2	0	4	3	0	0	0	0	2	4	0	4	5	7	5	6	0	0
0	0	0	0	0	0	0	0	0	1	0	2	0	3	1	1	1	0	0
0	1	0	2	2	0	2	3	4	0	0	0	1	3	2	3	2	0	0
0	0	0	0	2	0	0	0	0	2	0	0	0	0	0	0	1	0	0
0	0	0	0	0	0	0	0	1	0	0	0	0	2	3	2	1	0	0
0	1	0	2	4	7	5	7	6	2	3	2	2	5	5	4	4	0	0
0	0	0	0	0	0	1	0	0	3	1	0	1	1	2	1	1	0	1
2	1	3	2	0	2	3	2	0	1	1	0	2	2	4	2	3	0	0
3	2	0	3	3	3	1	3	4	1	3	2	2	3	3	4	3	0	0
0	1	2	0	2	0	0	0	1	2	3	4	2	3	3	2	3	0	0
1	3	1	2	0	0	1	0	3	1	3	2	3	4	3	4	4	0	0
1	1	0	1	1	0	0	0	0	0	0	0	2	3	3	2	1	0	0
2	0	0	0	0	0	0	0	0	0	0	1	3	1	2	1	2	0	0
0	2	3	3	3	0	0	0	0	3	4	5	4	2	4	3	4	0	0
7	8	6	5	6	4	5	4	8	5	6	6	5	4	5	3	5	2	1
7	6	6	6	6	0	0	5	4	8	7	7	6	3	5	5	7	0	0
0	0	0	3	2	0	0	0	0	2	3	6	4	1	2	1	3	0	0
0	0	0	0	0	0	0	1	0	2	0	0	0	1	1	1	0	0	0
0	0	0	2	1	0	0	0	0	2	1	1	1	0	2	1	2	0	0
4	2	0	2	1	0	0	0	1	2	1	0	2	0	0	0	0	0	0
3	5	4	3	2	0	1	2	2	3	2	2	1	1	2	2	0	0	0
1	1	0	4	3	0	0	0	1	0	4	2	0	5	6	4	6	0	0
4	0	1	2	2	0	0	0	0	3	3	1	1	1	2	1	3	0	0
0	0	0	0	0	0	0	0	0	3	1	1	1	1	2	1	2	0	0
2	1	0	2	2	0	0	0	2	2	1	4	1	1	1	2	2	0	0
0	0	0	0	0	0	0	0	0	3	0	3	0	2	0	2	0	0	0
0	3	0	0	2	0	2	2	3	0	1	1	1	0	0	2	2	0	0
1	1	1	4	3	0	2	0	4	4	5	3	5	3	5	4	6	0	0
3	2	4	3	1	0	1	0	0	5	2	1	2	4	4	2	4	0	0
2	0	3	3	3	3	0	3	1	2	4	0	3	3	4	3	5	0	0
2	0	0	1	1	0	0	0	3	0	2	2	1	0	3	2	3	0	0
0	5	6	2	2	0	1	0	0	2	1	0	1	0	2	1	3	0	2
0	0	0	0	1	0	0	2	0	1	0	0	0	0	0	2	0	0	0
3	2	0	3	0	0	0	1	0	3	1	1	1	0	2	1	0	0	3
0	1	0	0	0	0	0	0	0	1	3	1	0	4	6	5	4	0	0
0	1	0	4	3	0	1	0	0	2	4	3	6	3	5	4	6	0	0
1	0	0	1	1	0	0	0	0	1	0	0	1	2	1	1	3	0	1
0	2	0	3	3	0	1	2	1	5	5	7	6	2	3	3	5	1	1
4	3	0	2	0	0	1	0	2	0	3	0	1	4	7	5	6	0	2
0	1	0	0	0	0	0	0	0	7	1	0	1	0	2	0	2	0	0
1	0	0	0	0	0	0	0	0	3	1	2	2	0	1	2	3	0	1
0	0	0	0	2	0	1	0	0	0	0	2	0	1	2	3	3	0	0
2	0	0	2	0	0	0	0	0	0	0	0	1	1	2	0	0	0	0
0	1	2	0	0	0	1	0	1	2	0	1	1	1	1	2	1	0	1
0	3	3	3	0	0	0	0	0	1	2	1	0	1	1	0	0	0	0
2	0	4	1	0	0	1	0	0	0	1	1	2	0	4	2	2	0	3
1	0	0	1	0	0	0	0	0	1	0	3	1	0	0	1	0	0	0
4	4	1	1	2	1	0	1	1	0	0	0	1	1	0	0	1	0	0
2	0	0	2	1	0	0	0	0	1	0	0	0	0	1	2	3	0	2
3	2	0	3	0	0	2	0	0	7	0	0	0	0	0	0	2	0	0
2	0	0	1	0	0	0	0	0	3	1	0	1	1	1	1	3	0	1
4	5	4	4	4	0	0	0	1	5	5	4	3	3	4	2	4	0	0
1	0	0	1	1	0	0	0	0	0	0	3	1	0	1	1	1	0	0
2	1	2	2	2	2	1	2	1	2	0	0	1	1	3	2	2	0	0
1	0	0	1	3	0	1	3	3	1	0	1	0	2	0	3	3	1	1
0	0	0	2	0	0	0	0	0	1	1	1	1	1	2	1	0	0	0
2	2	0	2	2	0	0	2	2	3	1	2	1	2	2	2	3	0	0
0	0	0	0	0	0	0	0	0	0	0	1	0	0	0	0	0	0	0
0	0	0	0	0	0	0	0	0	1	2	0	0	0	0	0	2	0	0
0	1	0	0	0	0	0	0	0	1	0	2	2	0	1	1	1	0	0
0	1	0	0	2	0	1	1	1	1	2	2	4	1	2	1	3	0	1
3	0	0	0	1	0	0	0	0	3	3	4	3	2	3	2	4	0	0
3	0	0	2	4	2	0	2	3	1	2	0	0	1	1	0	0	0	0
2	0	0	0	0	0	0	0	0	0	0	0	0	1	0	0	0	0	0
0	1	4	2	2	1	1	1	3	2	4	4	3	3	4	2	4	0	0
5	8	10	5	3	0	0	0	2	2	3	0	0	1	3	3	3	0	0
0	0	0	0	0	0	0	0	0	1	0	0	1	0	1	3	0	0	0
0	0	1	0	0	0	3	0	0	0	3	2	2	4	5	3	5	0	0
3	2	3	4	4	3	2	3	3	3	3	2	2	2	3	3	4	0	0
0	0	0	0	0	0	0	0	0	2	0	0	0	2	0	0	0	0	0
0	0	0	0	2	0	0	0	1	2	0	1	1	0	0	2	1	0	1
2	0	0	2	3	3	0	3	2	0	2	0	0	3	1	0	2	0	0
2	0	0	2	3	3	0	3	0	1	2	2	1	0	2	1	3	0	0
3	2	0	2	3	3	1	3	4	1	1	2	1	0	2	2	3	0	0
4	2	1	3	4	4	2	3	3	0	2	0	0	0	1	0	2	0	0
3	2	2	4	2	1	2	2	2	2	3	3	2	1	3	2	4	0	1
2	3	1	2	2	3	1	0	2	4	4	4	4	3	4	2	4	0	0
0	0	0	2	2	4	1	2	3	1	4	1	2	4	4	5	6	0	0
4	3	1	3	4	3	2	1	3	2	5	3	4	2	3	2	5	1	0
2	4	2	4	4	3	2	2	3	1	4	2	3	1	2	1	4	0	11
3	2	1	2	3	2	2	1	2	2	3	2	2	2	3	2	4	3	0
4	2	3	5	3	0	2	1	2	1	3	2	1	2	4	2	5	0	0
2	3	1	4	0	0	0	1	2	2	2	2	4	2	1	2	4	0	0
0	0	0	1	2	1	1	2	1	2	2	3	2	0	2	0	2	0	0
2	4	1	2	4	3	3	2	3	0	0	0	0	1	1	1	2	0	0
3	2	1	3	2	1	1	3	2	1	3	2	1	2	2	3	4	0	0
2	2	1	4	5	0	2	1	3	4	6	4	5	2	2	2	4	0	1
1	3	1	3	2	1	2	1	3	4	4	4	4	4	5	3	5	0	0
3	5	2	4	3	3	2	2	3	3	5	2	4	2	2	2	5	0	0
1	2	1	2	4	3	2	2	1	2	4	3	2	2	4	3	5	0	0
3	3	1	4	2	3	1	1	1	1	3	2	2	1	1	1	2	1	0
4	2	3	4	6	2	3	1	1	4	6	4	5	2	3	2	5	0	4
0	1	0	3	3	0	0	0	0	1	4	1	1	2	3	4	5	0	2
1	1	1	2	2	0	0	2	0	2	4	2	3	2	3	1	4	2	0
2	3	2	2	3	3	4	2	4	0	2	0	0	1	2	2	4	0	0
3	2	1	4	2	1	2	1	3	1	2	2	3	0	2	0	1	0	0
2	2	1	2	1	2	2	1	3	1	2	2	2	0	1	1	2	1	0
3	4	2	5	3	3	2	1	2	4	5	5	3	1	2	3	4	0	0
2	3	1	4	2	1	0	1	2	2	4	1	2	2	2	2	4	0	0
2	3	2	3	2	3	1	2	3	2	2	2	3	2	4	2	4	1	0
2	1	1	3	2	1	1	2	3	1	4	2	3	1	1	1	3	0	3
0	0	0	1	1	1	2	1	1	3	4	5	4	1	4	3	4	0	0
1	2	1	3	3	2	1	3	1	4	2	5	2	0	1	1	2	0	1
2	3	1	2	3	2	1	3	2	2	1	5	2	1	3	2	2	1	0
6	5	3	5	4	0	1	2	3	1	4	3	2	4	4	4	5	0	0
2	3	1	4	4	4	3	2	2	2	4	2	2	3	3	3	4	0	0
4	6	4	7	4	3	2	1	2	3	6	2	1	2	3	4	4	1	0
2	3	1	3	3	2	4	1	2	4	5	4	3	1	3	1	4	0	0
5	4	3	2	1	1	2	2	2	2	2	3	1	1	2	2	3	0	0
7	5	6	7	5	0	0	2	3	4	7	5	3	4	6	5	7	2	0
3	3	2	3	1	1	1	2	2	2	4	3	2	3	3	3	4	0	0
1	2	1	5	4	3	1	2	3	4	6	5	5	2	3	2	4	0	0
0	0	0	3	4	3	2	2	3	3	4	4	2	4	3	2	4	1	0
2	1	1	2	2	2	1	2	3	1	3	2	2	1	1	1	1	0	0
4	2	3	5	5	1	1	2	1	2	5	3	4	4	5	4	6	0	4
6	4	2	5	3	0	2	1	2	4	2	5	3	0	0	0	1	1	4
3	4	4	5	2	0	2	2	1	4	4	4	5	2	3	4	5	1	0
5	6	6	7	4	2	2	1	1	0	6	2	0	3	2	1	4	0	1
4	3	2	3	3	3	2	2	1	1	1	1	1	1	2	2	3	0	0
0	0	0	1	0	0	0	0	1	2	2	2	1	2	2	2	3	1	0
1	1	2	4	2	0	0	0	0	0	2	0	1	4	5	2	5	0	0
3	3	2	4	3	0	0	0	0	2	3	2	2	3	3	3	3	2	0
5	2	2	3	2	0	0	0	1	3	3	0	1	1	2	1	3	0	7
1	3	1	2	2	0	2	3	3	1	1	0	2	0	1	0	1	0	2
7	8	6	4	0	0	1	0	0	1	3	2	2	0	1	0	2	3	0
7	6	6	6	4	2	3	2	2	2	4	4	2	1	2	0	3	2	2
0	0	0	1	5	3	1	3	4	1	3	2	3	2	0	1	2	0	5
0	0	0	0	2	0	0	0	0	0	0	0	2	0	0	0	0	2	2
3	5	4	3	0	0	1	0	4	0	0	1	3	1	2	2	1	3	1
1	1	0	2	4	4	5	4	4	3	4	5	4	2	4	4	5	0	0
4	0	1	5	6	0	0	5	5	5	6	6	5	3	4	2	6	3	0
1	1	1	4	6	0	2	3	3	8	7	7	6	4	5	5	6	2	0
3	2	4	3	1	0	1	0	0	2	3	6	4	2	3	3	3	0	0
2	0	2	2	0	2	3	2	2	2	0	0	0	1	2	1	3	2	0
2	0	0	1	4	3	1	3	4	2	3	4	2	2	4	3	4	0	0
0	5	6	3	2	0	0	0	0	1	3	2	3	3	3	3	4	0	0
3	2	0	1	0	0	1	0	4	0	0	0	2	1	2	1	2	0	0
0	1	0	0	2	2	1	2	2	0	0	1	3	1	0	0	2	1	0
0	1	0	1	1	0	0	0	3	2	2	2	1	1	2	3	2	0	0
0	0	0	0	0	0	0	0	3	3	2	2	1	2	2	2	4	0	0
0	0	0	1	2	0	1	1	1	4	3	2	1	2	3	2	3	1	0
3	5	4	3	1	0	0	0	0	2	2	3	2	3	2	3	4	0	0
1	1	0	2	4	2	0	2	3	1	2	3	1	3	2	2	3	0	0
4	0	1	1	3	2	1	3	2	2	1	3	2	0	2	1	2	0	0
1	1	1	2	1	0	1	2	3	1	3	2	1	4	0	1	3	1	0
3	2	4	3	4	4	3	2	2	2	3	2	2	2	1	2	3	0	0
2	0	2	2	4	3	2	1	2	1	4	1	2	3	4	5	4	0	0
5	4	3	1	3	2	4	1	2	0	1	0	0	1	2	4	2	0	0
7	5	6	7	4	1	2	2	2	1	5	2	0	2	4	3	5	0	0
3	3	2	3	2	0	0	2	3	0	2	1	1	1	2	0	1	0	0
1	2	1	1	1	1	1	2	2	1	1	1	2	1	2	0	1	1	0
0	0	0	3	2	3	1	2	3	1	2	1	2	2	3	2	4	0	0
0	1	0	3	2	3	2	2	3	0	1	1	0	1	1	1	1	0	0
4	3	1	4	3	2	2	1	1	0	2	0	1	1	0	1	2	0	0
5	3	2	5	2	1	1	1	1	1	2	2	2	3	3	1	4	1	0
4	5	2	3	1	0	0	0	1	3	3	4	2	2	2	2	3	0	0
2	2	2	3	1	0	0	0	0	4	3	2	1	2	3	3	4	0	0
4	3	1	2	1	0	0	0	2	1	3	2	4	1	2	3	4	2	0
2	4	2	4	2	1	0	0	1	2	4	2	3	2	2	3	4	0	0
3	2	1	2	1	0	0	0	3	2	4	2	3	0	0	1	3	0	0
4	2	3	5	3	2	3	2	3	2	3	4	3	1	0	0	2	0	0
2	3	1	4	2	1	2	2	1	2	1	1	1	1	2	3	0	1	0
0	0	0	1	2	1	1	1	2	0	1	1	1	2	2	1	0	0	0
4	5	2	6	4	3	2	1	2	0	4	0	0	1	1	2	3	1	0
2	4	2	5	1	0	0	0	2	1	3	1	1	0	0	0	2	0	0
3	3	3	3	2	0	1	2	3	2	1	1	0	1	2	3	2	0	0
0	0	0	2	2	0	1	2	1	2	1	0	2	1	2	2	2	0	0
0	0	0	0	2	1	1	2	2	1	2	1	3	2	3	2	5	0	0
4	2	1	3	3	0	1	2	0	0	4	1	1	2	4	3	5	0	0
2	3	4	5	4	0	0	0	1	1	5	1	2	3	3	4	6	1	0
6	7	5	5	2	0	1	2	2	1	2	2	3	4	5	3	5	0	0
3	3	2	4	2	1	1	0	2	0	2	1	1	3	4	3	4	2	0
4	3	2	1	0	0	2	0	1	2	2	2	3	3	2	4	3	0	0
0	0	0	2	3	0	1	1	2	4	5	5	4	2	2	4	5	0	0
2	3	2	5	2	1	2	2	2	2	2	2	2	3	2	2	4	0	0
1	1	1	1	2	0	1	1	1	1	3	1	2	0	0	0	3	0	0
2	2	1	2	2	0	3	2	1	0	0	0	1	2	2	4	2	0	0
1	2	1	3	2	1	0	0	1	0	2	2	3	0	1	0	2	0	0
3	3	2	3	1	0	1	0	2	1	4	1	2	3	5	4	6	1	0
1	1	1	3	2	1	0	1	2	0	3	0	2	2	2	3	4	0	0
2	3	1	2	2	3	1	1	2	2	4	2	3	0	2	0	2	2	0
0	0	0	1	3	2	2	2	1	3	1	2	2	1	0	3	2	0	0
2	2	0	2	5	4	5	4	5	1	3	0	2	2	2	2	4	0	0
0	0	0	2	4	5	5	6	4	0	3	1	2	1	2	1	2	0	0
0	1	0	2	1	0	2	1	2	1	4	4	3	2	4	3	4	0	0
0	0	0	0	2	1	1	1	2	2	2	3	4	1	2	3	4	0	0
2	1	3	2	2	0	1	0	1	1	3	1	2	2	2	1	4	0	0
3	2	0	2	1	1	1	2	2	0	0	0	0	2	4	3	3	0	0
0	1	2	0	2	1	1	3	2	1	2	2	1	1	2	1	3	0	0
1	3	1	2	1	1	1	2	1	1	2	0	1	0	0	1	2	0	0
4	3	2	1	0	0	1	1	0	1	0	0	1	0	2	0	1	0	0
3	3	4	5	2	1	2	2	4	0	4	1	0	3	3	2	4	0	0
1	2	3	3	2	0	0	0	0	3	5	2	4	4	6	3	5	1	0
2	3	2	4	3	1	4	2	3	2	3	2	2	3	5	4	4	1	0
4	4	4	5	4	0	0	0	1	4	5	3	4	5	6	4	7	1	0
0	0	0	2	2	2	1	2	4	2	4	3	1	2	3	2	4	1	0
0	0	0	2	2	0	1	0	2	2	4	3	4	3	4	4	5	1	0
0	0	0	0	0	0	1	0	0	0	1	0	4	1	0	1	1	0	0
0	0	1	0	1	0	0	2	3	1	3	1	2	0	1	0	2	0	0
0	0	0	1	4	3	4	3	5	1	2	0	0	0	0	0	2	0	0
0	0	1	1	3	2	2	1	3	2	3	1	1	0	1	2	3	0	0
0	1	0	0	2	0	1	0	2	0	2	0	0	1	2	1	2	0	0
0	0	0	0	1	0	1	1	1	3	3	1	2	3	4	2	3	0	0
0	2	0	0	2	0	1	2	2	1	1	1	2	0	1	0	2	0	0
3	2	1	2	2	1	2	1	2	1	1	2	1	2	1	1	3	0	0
5	6	4	4	3	2	3	2	1	1	3	1	2	1	2	2	3	0	0
2	2	3	3	2	1	2	2	3	0	1	0	1	0	0	1	1	0	0
7	7	5	4	0	0	0	1	0	1	2	0	1	1	0	0	2	0	3
2	1	2	3	4	2	2	3	3	3	3	1	2	2	3	3	2	0	0
1	2	2	4	2	1	3	2	1	2	4	2	3	3	4	2	4	0	1
3	2	1	5	1	0	2	2	2	0	2	1	1	0	2	1	2	0	0
4	4	3	4	4	1	1	1	2	4	6	5	4	3	4	2	5	0	0
3	2	3	5	4	1	2	1	2	4	6	5	5	5	5	6	6	0	0
2	2	3	5	4	0	2	3	4	3	5	5	4	2	4	3	5	0	0
