# Supplementary material for: Contemporaneous symptom networks for multidimensional symptom experience in lung cancer survivors of immunotherapy: A network analysis
Source: PLoS One. 2025 Jul 10;20(7):e0327804. doi: 10.1371/journal.pone.0327804 (PMC12244778; doi:10.1371/journal.pone.0327804)
Supplement: Supplementary Document 1 — (TXT) [file pone.0327804.s004.txt]

#Symptom Network Intergroup Comparison Codes#
mydata <- read.csv("symptomgender.csv")
head(mydata)
#split data by gender
data_gender <- mydata[,1:18]   head(data_gender)
data_male<- subset(data_gender,gender==1)
head(data_male)
data_female <- subset(data_gender,gender==2) 
head(data_female)
male<-na.omit(data_male)
female<-na.omit(data_female)  
male_select <- male[,1:17]    female_select <- female[,1:17]
nodename <- c(rep(c('Respiratory','Gastrointestinal','Emotional','Neuro-perceptual'),communities=c('1','1','1','1','2','2','2','2','2','3','3','3','3','4','4','4','4')),"gender")
group <- rep(c('Respiratory','Gastrointestinal','Emotional','Neuro-perceptual'),communities=c('1','1','1','1','2','2','2','2','2','3','3','3','3','4','4','4','4'))s
library(qgraph)
library(bootnet) 
library(ggplot2)
library(networktools)
library(NetworkComparisonTest) 
network_male<-estimateNetwork(male_select,default = "EBICglasso",
                              corMethod = "spearman")
network_female<-estimateNetwork(female_select,default = "EBICglasso",
                                corMethod = "spearman")
plot(network_male, 
       layout = "spring",
       groups = group, 
       label.cex = 0.7,        label.color = 'black', 
       negDashed = T, 
       legend=T,
       nodeNames = nodename,
       legend.cex = 0.27,
       legend.mode = 'style2',   )

  plot(network_female, 
       layout = "spring",
       groups = group, 
       label.cex = 0.7, 
       label.color = 'black',        negDashed = T, 
       legend=T,
       nodeNames = nodename,
       legend.cex = 0.27, 
       legend.mode = 'style2', '
  )
  NCT_gender <- NCT(network_male,network_female,
                    it=1000,
                    weighted=TRUE,
                    test.edges=TRUE,edges="ALL",  
                    test.centrality=TRUE, 
                    centrality=c("strength","expectedInfluence"),
                    nodes="all")
  plot(NCT_gender, what="network")
    plot(NCT_gender, what="strength")
    plot(NCT_gender, what="edge")
